# Supplementary material for: Epilepsy as a Component of the Dysmorphic–Neurodevelopmental Phenotype in Pediatric Patients with Recurrent Copy Number Variants
Source: Genes (Basel). 2026 Feb 25;17(3):256. doi: 10.3390/genes17030256 (PMC13026247; doi:10.3390/genes17030256)
Supplement: Supplementary file 1 [file genes-17-00256-s001.zip]

Archive with 1 entries (1 files):
- genes-4137599-supplementary.xlsx
