# Supplementary material for: Epilepsy as a Component of the Dysmorphic–Neurodevelopmental Phenotype in Pediatric Patients with Recurrent Copy Number Variants
Source: Genes (Basel). 2026 Feb 25;17(3):256. doi: 10.3390/genes17030256 (PMC13026247; doi:10.3390/genes17030256)
Supplement: Supplementary file 1 [file genes-17-00256-s001.zip › genes-4137599-supplementary.xlsx]

## Sheet: Arkusz1
Supplementary Table S1. Comprehensive overview of recurrent CNVs and clinical features of the studied cohort
Syndrome	#	Case	Sex	ISCN	Inheritance	Phenotype
del1p36 OMIM #607872 n=9	1	BoJ	M	arr[GRCh37] 1p36.33p36.22(834101_11744476)x1	not tested	Complex heart defect, dysmorphic features, heart failure
	2	AlM	F	arr[GRCh37] 1p36.33p36.31(834101_5567303)x1	de novo	Cardiomyopathy due to left ventricular non-compaction, symptomatic focal epilepsy, central nervous system defect, psychomotor developmental delay, dysmorphic features, visual defect
	3	MiK	F	arr[GRCh37] 1p36.33p36.32(779727_4859438)x1	de novo	Prematurity, hypotrophy, polymicrogyria, dysmorphic features, drug-resistant epilepsy (unspecified type), psychomotor developmental delay, hypotonia
	4	KiD	M	arr[GRCh37] 1p36.33p36.32(779727_3354772)x1	de novo	Cardiomyopathy due to left ventricular non-compaction, psychomotor developmental delay, epilepsy (West syndrome), hypotonia, behavioral disorders, dysmorphic features
	5	DuK	M	46,XY.ish del(1)(RH120573-).rsa 1p36.33(P036,P070)x1	not tested	Psychomotor developmental delay, epilepsy, bilateral cataracts, dysmorphic features, hypotonia, left transverse sulcus
	6	DłO	F	arr[GRCh37] 1p36.33p36.31(834101_6377318)x1	de novo	Psychomotor and speech developmental delay, dysmorphic features, epilepsy, hyperphagia, recurrent infections, moderate intellectual disability
	7	OwM	M	arr[GRCh37] 1p36.33p36.32(834101_2455996)x1	de novo	Psychomotor and speech developmental delay, dysmorphic features, corpus callosum hypoplasia, brachycephaly
	8	CzW	M	arr[GRCh37] 1p36.33p36.32(834101_5200201)x1	de novo	Congenital heart defect, choanal stenosis, micrognathia, transverse palmar creases
	9	WiM	F	arr[GRCh37] 1p36.33p36.32(834101_5007786)x1	de novo	Psychomotor developmental delay, dysmorphic features, abnormal muscle tone, Ebstein syndrome, epilepsy, corpus callosum hypoplasia, hydrocephalus
del1q21.1 OMIM #612474 n=15	10	WóW	F	arr[GRCh37] 1q21.1q21.2(146507518_149155048)x1	paternal	Dysmorphic features, extreme prematurity, focal epilepsy, recurrent respiratory infections
	11	ChM	M	arr[GRCh37] 1q21.1q21.2(146507518_148545520)x1	maternal	Delayed speech development, intellectual disability, dysmorphic features, short stature, eating disorders
	12	OlK	M	arr[GRCh37] 1q21.1q21.2(146507518_148545520)x1	maternal	Dysmorphic features, genitourinary defect, hypospadias, congenital heart defect, iris and choroidal defects, microcephaly
	13	WiN	F	arr[GRCh37] 1q21.1q21.2(146507518_148545520)x1	maternal	Patent ductus arteriosus, obesity, sinus tachycardia, bladder dysfunction, juvenile spondyloarthropathy, lymphedema, unspecified epilepsy with seizures and loss of consciousness
	14	GaI	F	arr[GRCh37] 1q21.1q21.2(146507518_147824207)x1	maternal	Dysmorphic features, psychomotor developmental delay, Chiari malformation, ocular hypotrophy, strabismus, posterior sacral cleft
	15	GrB	M	arr[GRCh37] 1q21.1q21.2(146507518_147824207)x1	de novo	Dysmorphic features, micrognathia, vesicoureteral reflux, psychomotor and speech developmental delay, normal EEG during spontaneous sleep
	16	GrM	M	arr[GRCh37] 1q21.1q21.2(146531538_147384520)x1	maternal	Failure to thrive (weight and height deficiency), immunodeficiency, dysmorphic features, delayed speech development, moderate intellectual disability
	17	KrT	M	arr[GRCh37] 1q21.1q21.2(146531538_147384520)x1	de novo	Dysmorphic features, urinary tract defect, hyperactivity, epilepsy, nystagmus, short stature, microcephaly, iris coloboma, optic nerve atrophy
	18	GiZ	F	arr[GRCh37] 1q21.1q21.2(146507518_147824207)x1	maternal	Psychomotor developmental delay, microcephaly, behavioral disorders, epilepsy, subtle dysmorphic features
	19	StK	M	arr[GRCh37] 1q21.1q21.2(146507518_148545520)x1	not tested	Mild intellectual disability, short stature, dysmorphic features
	20	KoP	M	arr[GRCh37] 1q21.1q21.2(146507518_147824207)x1	de novo	Speech development disorder, focal epilepsy with preserved awareness, mild intellectual disability, behavioral disorders, microcephaly
	21	WyL	F	arr[GRCh37] 1q21.1q21.2(146507518_147824207)x1	de novo	Microcephaly, renal anomaly, brachycephaly, delayed speech development
	22	NuA	F	arr[GRCh37] 1q21.1q21.2(146507518_147824207)x1	not tested	Microsomia, extreme prematurity, cerebral palsy, microcephaly, delayed speech development, normal EEG during spontaneous sleep
	23	DąN	F	rsa 1q21.1(P297-C1)x1	maternal	Microcephaly, psychomotor and speech developmental delay
	24	CiE	F	rsa 1q21.1(P297-C1)x1	maternal	Microcephaly, psychomotor and speech developmental delay, dysmorphic features, epilepsy, recurrent urinary tract infections, vesicoureteral reflux, behavioral disorders
dup1q21.1 OMIM #612475 n=10	25	MaJ	M	arr[GRCh37] 1q21.1q21.2(146571304_147394262)x3	not maternal	Dysmorphic features, autism, mild to moderate intellectual disability, normal EEG
	26	DeK	M	arr[GRCh37] 1q21.1q21.2(146507518_147394262)x3	not tested	Psychomotor developmental delay, moderate intellectual disability
	27	GaM	M	arr[GRCh37] 1q21.1q21.2(146507518_147394262)x3	maternal	Autism, psychomotor developmental delay, macrocephaly, normal EEG
	28	RoJ	M	arr[GRCh37] 1q21.1q21.2(146571304_147824207)x3	not maternal	Autism spectrum disorder, epilepsy
	29	ToK	M	rsa 1q21.1q21.2(297-C1)x3	not tested	Psychomotor developmental delay, nystagmus
	30	WiW	M	47,XXY.rsa 1q21.1q21.2(297-D1)x3	not tested	Klinefelter syndrome, Asperger syndrome, scoliosis
	31	KrM	M	rsa 1q21.1q21.2(297-C1)x3	not tested	Long QT syndrome, learning difficulties
	32	NiM	F	arr[GRCh37] 1q21.1q21.2(146507518_147824207)x3	paternal	Developmental delay, macrocephaly, autism, intellectual disability, dysmorphic features, cardiac tumors, normal EEG
	33	CiA	F	arr[GRCh37] 1q21.1q21.2(145415190_148936712)x3,15q13.2q13.3(30819465_32635959)x1	de novo	Macrocephaly, autism, intellectual disability
	123	StM	M	rsa 1q21.1(P297-B2)x3,16p11.2(P297-B2)x1	maternal	Delayed psychomotor development, behavioral disorders, subtle dysmorphic features, no epilepsy
del1q44 ORPHA:238769 n=5	34	NiJ	F	arr[GRCh37] 1q43q44(237806581_249212668)x1	not tested	Drug-resistant epilepsy of unknown etiology with developmental encephalopathy, psychomotor developmental delay, right ear anomaly, hearing loss
	35	KeO	F	arr[GRCh37] 1q43q44(242151589_249212668)x1	not tested	Epilepsy, myelination disorder, cerebellar atrophy, agenesis of the corpus callosum, delayed motor and speech development, dysmorphic features, microcephaly, clubfoot, strabismus
	36	TuA	M	arr[GRCh37] 1q44(244560913-249208146)x1	de novo	Drug-resistant epilepsy of structural etiology (extensive micro-/pachygyria), psychomotor developmental delay, severe intellectual disability, dysmorphic features
	37	KuM	F	arr[GRCh37] 1q44(246840900_249212668)x1	not maternal	Congenital heart defect, microcephaly, microsomia, epilepsy, dysmorphic features, behavioral disorders
	38	BrM	M	arr[GRCh37] 1q43q44(243684045_244831849)x1	de novo	Microcephaly, epilepsy, psychomotor and speech developmental delay, dysmorphic features
del3q29 OMIM #609425 n=8	39	KiT	M	arr[GRCh37] 3q29(195740357_197317103)x1	maternal	Congenital heart defect, hypotonia, psychomotor developmental delay, dysmorphic features
	40	SzD	M	arr[GRCh37] 3q29(195740357_197317103)x1	de novo	Mild intellectual disability, autism, muscle contractures
	41	PiN	F	arr[GRCh37] 3q29(195740357_197317103)x1	de novo	Microcephaly, feeding difficulties, increased muscle tone, dysmorphic features
	42	CiK	M	arr[GRCh37] 3q29(195740357_197317103)x1	de novo	Cleft lip and palate, psychomotor and speech developmental delay, moderate intellectual disability, dysmorphic features
	43	PaL	M	arr[GRCh37] 3q29(195740357_197317103)x1	not tested	Cerebellar vermis hypoplasia, microcephaly, psychomotor developmental delay, speech impairment, dysmorphic features
	44	WąK	M	arr[GRCh37] 3q29(195804728_197317103)x1	de novo	Vitiligo, subtle dysmorphic features, behavioral disorders, mild intellectual disability
	45	BiA	M	arr[GRCh37] 3q29(195740357_197317103)x1	de novo	Autism spectrum disorder, microcephaly
	46	SłF	M	arr[GRCh37] 3q29(195740357_197317103)x1	de novo	Intellectual regression, dysmorphic features, cryptorchidism, hypotonia, obesity, autism
del15q11.2 OMIM #615656 n=19	47	MoM	F	arr[GRCh37] 15q11.2(22765628_23300287)x1	maternal	Delayed speech and psychomotor development, mild intellectual disability, obesity, autism
	48	PyK	M	arr[GRCh37] 15q11.2(22765628_23300287)x1	paternal	Cryptorchidism, Pierre Robin sequence, psychomotor developmental delay
	49	LuD	M	arr[GRCh37] 15q11.2(22765628_23300287)x1	not tested	Intellectual disability, horseshoe kide novoey
	50	BrJ	F	arr[GRCh37] 15q11.2(22765628_23300287)x1	maternal	Short stature
	51	MuO	M	arr[GRCh37] 15q11.2(22765628_23300287)x1	not paternal	Congenital heart defect, genital anomaly, psychomotor developmental delay
	52	AbJ	M	arr[GRCh37] 15q11.2(22765628_23300287)x1	not maternal	Developmental delay, focal drug-resistant epilepsy, intellectual disability, hypothyroidism
	53	WiT	M	arr[GRCh37] 15q11.2(22765628_23300287)x1	not tested	Microcephaly, failure to thrive, mild intellectual disability
	54	DuK	M	arr[GRCh37] 15q11.2(22765628_23300287)x1	maternal	Autism spectrum disorder, congenital heart defect
	55	StN	F	arr[GRCh37] 15q11.2(22765628_23217514)x1	maternal	Epilepsy, learning difficulties, subtle dysmorphic features
	56	MłJ	F	arr[GRCh37] 15q11.2(22765628_23217514)x1	maternal	Dysmorphic features, microsomia, developmental delay
	57	ŻaL	F	arr[GRCh37] 15q11.2(22765628_23300287)x1	maternal	Oculocutaneous albinism, mild intellectual disability, recurrent infections
	58	NoM	F	arr[GRCh37] 15q11.2(22765628_23300287)x1	maternal	Psychomotor developmental delay, ligamentous laxity, speech impairment, minor dysmorphic features, narrowing of the interphalangeal joints
	59	MoB	M	arr[GRCh37] 15q11.2(22765628_23300287)x1	not tested	Disharmonious development, expressive aphasia, attention and memory disorders, albinism, normal EEG
	60	FlH	F	arr[GRCh37] 15q11.2(22765628_23217514)x1	not tested	Mild intellectual disability, epilepsy
	61	ŚmL	F	arr[GRCh37] 15q11.2(22765628_23217514)x1	not tested	Congenital heart defect, subtle dysmorphic features, preaxial polydactyly of the hand
	62	WiFi	M	arr[GRCh37] 15q11.2(22765628_23146132)x1	not tested	Severe intellectual disability, autism, absence of speech, dysmorphic features
	63	WiFr	M	arr[GRCh37] 15q11.2(22765628_23146132)x1	not tested	Autism, delayed speech development, neuroblastoma
	64	JaA	M	arr[GRCh37] 15q11.2(22765628_23086303)x1	paternal	Psychomotor developmental delay, microcephaly, dysmorphic features, hypotonia, epilepsy, ventricular system dilatation
	65	MaJ	F	arr[GRCh37] 15q11.2(22765628_23086303)x1	paternal	Autism spectrum disorder
dup15q11.2-q13 n=10	66	GóP	M	46,XY.arr[GRCh37] 15q11.2q13.1(22765628_28559402)x3	not tested	Autism spectrum disorder
	67	GaL	F	mos 47,XX,+mar[19]/46,XX[11].ish der(15)(D1SZ1+).arr[GRCh37] 15q11.2q14(22765628_38578075)x3	de novo	Atrial septal defect type II (ASD II), dysmorphic features, skeletal anomaly (supernumerary rib)
	68	KoJ	F	47,XX,+mar.ish der(15)(q11.2q11.2)(SNRPN++).arr[GRCh37] 15q11.2q13.3(22765628_30226246)x4,15q13.1q13.3(30285843_32443078)x3	de novo	Psychomotor developmental delay, relative microcephaly, dysmorphic features, epilepsy, autism spectrum disorder
	69	SoA	F	arr[GRCh37] 15q11.2q13.3(22765628_32426869)x3	de novo	Neurodevelopmental disorders, speech disorder
	70	KęL	F	mos 47,XX,+mar[43]/46,XX[7].arr[GRCh37] 15q11.2q13.3(22765628_30285902)x4,15q13.2q13.3(30366065_32426869)x3	de novo	Psychomotor developmental delay, dysmorphic features, epilepsy, West syndrome, cleft palate
	71	PrJ	M	mos 47,XX,+mar[58]/46,XX[42]arr[GRCh37] 15q11.2q13.3(22765628_31402620)x3,15q13.3(31467361_32509926)x2~3	de novo	Speech delay, patent foramen ovale, attention problems, normal EEG
	72	WoM	F	46,XX.arr[GRCh37] 15q11.2q13.1(22765628_29784022)x3	de novo	Asperger syndrome, aggression and auto-aggression, psychomotor developmental delay
	73	MiB	M	arr[GRCh37] 15q11.2q13.2(23889686_30366124)x2~3	not tested	Hypotonia, decreased muscle tone, congenital heart defect, cryptorchidism, dysmorphic features
	74	MoF	M	47,XXY.ish(15)(q11.2q11.2)(SNRPNx3).arr[GRCh37] 15q11.2q13.1(23656936_29030517)x3	de novo	Mild intellectual disability, autism, mutism
	75	RoA	F	arr[GRCh37] 15q11.2q13.1(23300238_28520313)x3,16p11.2(28503803_29331350)x3	not tested	Psychomotor and speech developmental delay, echolalia, autism, hypotonia, balance disorders, dysmorphic features
del15q13.3 OMIM #612001 n=13	76	SzK	M	arr[GRCh37] 15q13.2q13.3(30819465_32635959)x1	maternal	Autism, delayed speech development, normal EEG
	77	KoI	M	arr[GRCh37] 15q13.2q13.3(30819465_32635959)x1	de novo	Nystagmus, brain MRI showing septo-optic dysplasia, normal EEG
	78	RęT	M	arr[GRCh37] 15q13.2q13.3(30954726_32635959)x1	de novo	Marked joint laxity, delayed psychomotor development, severe myopia, visual impairment, strabismus, nystagmus, mild dysmorphic features, seizure-like episodes with unresponsiveness
	79	PiJ	M	arr[GRCh37] 15q13.2q13.3(30954726_32509926)x1	not tested	Delayed psychomotor development
	80	BuEw	F	arr[GRCh37] 15q13.2q13.3(30653877_32861626)x1	maternal	High birth weight, speech delay, motor clumsiness
	81	SzK	M	arr[GRCh37] 15q13.2q13.3(31042916_32635959)x1	not maternal	Elevated CK levels, coagulation disorders, difficulties with concentration and learning
	82	PłJ	F	arr[GRCh37] 15q13.1q13.3(28940039_32635959)x1	not tested	Epilepsy
	83	FiB	M	arr[GRCh37] 15q13.1q13.3(28691401_32635959)x1	not tested	Moderate intellectual disability, epilepsy, abnormal EEG, delayed motor and speech development, behavioral disorders
	84	ZgP	M	arr[GRCh37] 15q13.1q13.3(28691401_32635959)x1	not tested	Epilepsy, frontal lobe abnormalities, speech delay, delayed psychomotor development
	85	FiA	F	rsa 15q13.3(TJP1,ARHGAP11B,FAN1,TRPM1,KLF13,OTUD7A,CHRNA7)x1	not tested	Delayed psychomotor development, mild intellectual disability, behavioral disorders, dysmorphic features, syncope, staring episodes, no EEG or echocardiography
	86	BuEm	F	rsa 15q13.2q13.3(ARHGAP11B,FAN1,TRPM1,KLF13,OTUD7A,CHRNA7)x1	maternal	Autism, stereotypies, congenital heart defect
	87	AdJ	M	rsa 15q13.2q15.3(MTMR15,TRPN1,KLF13,CHRNA7)x1	not tested	Delayed psychomotor and speech development, anal atresia, moderate intellectual disability
	33	CiA	F	arr[GRCh37] 1q21.1q21.2(145415190_148936712)x3,15q13.2q13.3(30819465_32635959)x1	de novo	Macrocephaly, autism, intellectual disability
del16p11.2 OMIM #611913 n=39	88	KęJ	M	arr[GRCh37] 16p11.2(29592783_30190568)x1+MLPA	de novo	Epilepsy with absence-like episodes, subtle dysmorphic features, speech delay, increased muscle tone, behavioral disorders
	89	JóT	M	arr[GRCh37] 16p11.2(29592783_30190568)x1+MLPA	maternal	Delayed motor and speech development, behavioral disorders, subtle dysmorphic features
	90	SzM	M	arr[GRCh37] 16p11.2(29592783_30190568)x1+MLPA	maternal	Intellectual disability, speech disorder, obesity
	91	KrW	M	arr[GRCh37] 16p11.2(29592783_30190568)x1+MLPA	maternal	Intellectual disability, speech delay, short stature, dysmorphic features, choroidal coloboma
	92	JęF	M	arr[GRCh37] Xq26.1q26.2(130014925_130950243)x0,16p11.2(29592783_30190568)x1	paternal	Moderate intellectual disability, absence of speech, dysmorphic features
	93	GąJ	F	arr[GRCh37] 16p11.2(29592783_30190568)x1+MLPA	maternal	Dysmorphic features, pulmonary hypertension, speech delay, macrocephaly, polymicrogyria, congenital heart defect; two episodes of head and limb flexion with impaired contact (~1 minute); no convulsions observed
	94	GeJ	F	arr[GRCh37] 16p11.2(29592783_30190568)x1+MLPA	maternal	Expressive aphasia, strabismus, overweight
	95	BuM	F	arr[GRCh37] 16p11.2(29849168_30190568)x1+MLPA	maternal	Growth and weight deficiency, delayed motor development, dysmorphic features, overweight
	96	CWW	F	arr[GRCh37] 16p11.2(29657192_30188269)x1+MLPA	de novo	Mild to moderate intellectual disability, congenital heart defect: ventricular septal defect, atrial septal defect
	97	WiK	M	arr[GRCh37] 16p11.2(29657192_30188269)x1+MLPA	not tested	Dysmorphic features, clubfoot, hypoplastic nipples, delayed psychomotor and speech development, hypotonia, no epilepsy
	98	KuK	M	arr[GRCh37] 16p11.2(29657192_30192347)x1+MLPA	maternal	Familial intellectual disability, subtle dysmorphic features, epilepsy
	99	WęP	M	arr[GRCh37] 16p11.2(29673954_30190568)x1+MLPA	maternal	Moderate intellectual disability, clubfoot, normal EEG
	100	WęA	M	arr[GRCh37] 16p11.2(29673954_30190568)x1+MLPA	maternal	Epilepsy, mild intellectual disability
	101	MiP	F	arr[GRCh37] Xp22.33(519471_792186)x1,16p11.2(29673954_30190568)x1	not tested	Prematurity, short stature with disproportionate body build, obesity, mild intellectual disability, dysmorphic features, autism, epilepsy
	102	RuJ	F	arr[GRCh37] 16p11.2(29592783_30190568)x1	de novo	Speech delay, growth deficiency, immune disorders
	103	JaK	M	arr[GRCh37] 16p11.2(29657192-30188269)x1	not tested	Speech development disorder, delayed psychomotor development, obesity
	104	MiI	M	arr[GRCh37] 16p11.2(29592783_30190568)x1	de novo	Intrauterine growth restriction (IUGR), growth deficiency, speech delay, auditory processing disorder, dysmorphic features, delayed bone age, microsomia, delayed psychomotor development, subtle dysmorphic features, normal EEG
	105	KoK	M	arr[GRCh37] 16p11.2(29592783_30190568)x1	not tested	Autism, obesity, speech delay, cryptorchidism, normal EEG
	106	SkA	M	arr[GRCh37] 16p11.2(29592783_30190568)x1	maternal	Delayed psychomotor development, muscle tone abnormalities, elevated creatine kinase, craniofacial dysmorphism, posterior sacral arch defects
	107	SzS	M	arr[GRCh37] 16p11.2(29592783_30190568)x1	de novo	Neurodevelopmental disorders, intellectual disability, speech delay, obesity
	108	KoD	M	arr[GRCh37] 16p11.2(29592783_30190568)x1	not tested	Epilepsy, impaired speech development, dysmorphic features
	109	BoD	M	arr[GRCh37] 16p11.2(29592783_30190568)x1	not tested	Delayed social development, suspected pervasive developmental disorder, subtle facial dysmorphism
	110	JaR	F	arr[GRCh37] 16p11.2(29592783_30190568)x1	de novo	Neurodevelopmental disorders, minor dysmorphic features, overweight
	111	GaM	F	arr[GRCh37] 16p11.2(29592783_30190568)x1	not tested	Recurrent liver failure with cholestasis
	112	KoA	F	arr[GRCh37] 16p11.2(29592783_30159084)x1	not tested	Immunodeficiency, delayed psychomotor development, poor speech development, subtle dysmorphic features, congenital heart defect
	113	CzZ	F	arr[GRCh37] 16p11.2(29673954_30190568)x1	de novo	Epilepsy, normal psychomotor and speech development
	114	ToN	F	arr[GRCh37] 16p11.2(29673954_30190568)x1	not tested	Delayed psychomotor and speech development, epileptic seizures since 4 months of age
	115	ScB	F	arr[GRCh37] 16p11.2(29673954_30190568)x1	not tested	Borderline microcephaly, speech delay, learning difficulties, dysmorphic features
	116	SoL	F	arr[GRCh37] 16p11.2(29673954_30190568)x1	not tested	Delayed psychomotor development, microsomia, dysmorphic features
	117	StA	M	arr[GRCh37] 16p11.2(29673954_30190568)x1	not tested	Delayed psychomotor development, speech aphasia, no epilepsy, normal EEG
	118	DuK	M	rsa 16p11.2(P297-C1)x1	de novo	Aphasia, headaches without seizures, dysmorphic features
	119	SzJ	M	rsa 16p11.2(P297-C1)x1	de novo	Intellectual disability, epilepsy, hyperthyroidism
	120	GrD	M	rsa 16p11.2(P297-D1)x1	not tested	Moderate intellectual disability, epilepsy, EEG showing bilateral diffuse changes, speech delay, congenital heart defect, dysmorphic features
	121	OlM	M	rsa 16p11.2(P297-B2)x1	not tested	Mild intellectual disability, delayed psychomotor development, dysmorphic features
	122	GoD	M	rsa 16p11.2(P297-B2)x1	de novo	Delayed psychomotor and speech development, dysmorphic features, behavioral disorders, mild intellectual disability, epilepsy
	123	StM	M	rsa 1q21.1(P297-B2)x3,16p11.2(P297-B2)x1	maternal	Delayed psychomotor development, behavioral disorders, subtle dysmorphic features, no epilepsy
	124	JaM	M	rsa 16p11.2(P297-C1)x1	maternal	Autism spectrum disorder
	125	NaK	M	rsa 16p11.2(P297-B2)x1	de novo	Delayed psychomotor and speech development, pyloric stenosis, supernumerary nipple, autism
	126	WiA	F	rsa 16p11.2(P297-D1)x1	de novo	Autism spectrum disorder, speech delay
dup16p11.2 OMIM #614671 n=13	127	PuA	F	arr[GRCh37] 16p11.2(29592783_30332581)x3	paternal	Delayed psychomotor development, microcephaly, craniofacial dysmorphic features, normal EEG
	128	KuA	M	arr[GRCh37] 16p11.2(29673954_30332581)x3	de novo	Renal anomaly, nystagmus, attention-deficit/hyperactivity disorder (ADHD), dysmorphic features, speech development disorder, normal EEG during spontaneous sleep
	129	MiM	M	arr[GRCh37] 16p11.2(29673954_30190568)x3	paternal	Dysmorphic features, delayed psychomotor development
	130	KaA	M	arr[GRCh37] 16p11.2(29673954_30190568)x3	paternal	Intellectual disability, autism
	131	WoM	M	arr[GRCh37] 16p11.2(29673954_30190568)x3	de novo	Gonadal agenesis, delayed psychomotor and speech development
	132	SeM	M	arr[GRCh37] 16p11.2(29673954_30190568)x3	paternal	Dysmorphic features, abnormal muscle tone, microcephaly, speech delay, congenital heart defect: ventricular septal defect, occasional aggression, mild intellectual disability
	133	PuM	F	arr[GRCh37] 16p11.2(29673954_30190568)x3	de novo	Epilepsy, mild intellectual disability, depression, tetany, rectal bleeding, evaluation for maturity-onset diabetes of the young (MODY)
	134	MaJ	F	arr[GRCh37] 16p11.2(29673954_30190568)x3	de novo	Oligodipsia, selective mutism, corpus callosum hypoplasia, history of congenital heart defect, subtle dysmorphic features
	135	KęA	F	arr[GRCh37] 16p11.2(29673954_30190568)x3	not tested	Delayed psychomotor development including speech
	136	SzW	F	rsa 16p11.2(P297-D1)x3	de novo	Disharmonious development, recurrent infections, subtle dysmorphic features, autism, behavioral disorders, normal EEG
	137	PoA	F	rsa 16p11.2(P297-D1)x3	de novo	Dysmorphic features, delayed psychomotor development, normal EEG
	138	JaF	M	rsa 16p11.2(P297-D1)x3	maternal	Mild hypotonia, speech delay, autism, normal EEG
	75	RoA	F	arr[GRCh37] 15q11.2q13.1(23300238_28520313)x3,16p11.2(28503803_29331350)x3	not tested	Psychomotor and speech developmental delay, echolalia, autism, hypotonia, balance disorders, dysmorphic features
del16p13.11 OMIM #611913 n=4	139	JuM	M	arr[GRCh37] 16p13.11(14910205_16127877)x1	not tested	Drug-resistant epilepsy, absence of speech, behavioral disorders
	140	KuL	F	arr[GRCh37] 16p13.11(14910205_16194578)x1	maternal	Combined pituitary hormone deficiency, delayed psychomotor and speech development, seizures probably secondary to hypoglycemia, no diagnosed epilepsy
	141	LiI	F	arr[GRCh37] 16p13.11(15551302_16194578)x1	not tested	Delayed psychomotor and speech development, elevated creatine kinase, subtle dysmorphic features
	142	KuB	M	arr[GRCh37] 16p13.11(14968855_16674321)x1	de novo	Delayed psychomotor development, hypotonia, congenital heart defect: patent foramen ovale
del17p11.2 OMIM #182290 n=9	143	BuK	M	arr[GRCh37] 17p11.2(16892401_19925841)x1	de novo	Cortical malformation, polymicrogyria, cerebellar vermis hypoplasia, autism, severe intellectual disability, dysmorphic features, no seizure disorder
	144	JaS	M	arr[GRCh37] 17p11.2(16782546_20294038)x1	de novo	Laryngeal cleft, gastroesophageal reflux disease (GERD), atrial septal defect, visual impairment, posterior urethral valves, developmental delay, no clinical seizures
	145	MaB	M	rsa 17p11.2(P064-C2)x1	de novo	Muscle tone abnormalities, delayed psychomotor and speech development, dysmorphic features, behavioral disorders, normal EEG
	146	WaD	M	rsa 17p11.2(P064-C2)x1	not tested	Severe intellectual disability, epilepsy, delayed psychomotor and speech development, hypothyroidism, dysmorphic features, behavioral disorders
	147	BeP	F	rsa 17p11.2(P064-C2)x1	not tested	Delayed psychomotor development, moderate intellectual disability, epilepsy, dysmorphic features
	148	MiA	F	rsa 17p11.2(P064-C2)x1	not tested	Moderate intellectual disability, dysmorphic features, epilepsy, generalized joint hypermobility, behavioral disorders
	149	GaI	F	rsa 17p11.2(P064-C2)x1	de novo	Dysmorphic features, delayed psychomotor development, absence of speech, sleep disorders, aggression, hypotonia
	150	SaA	F	rsa 17p11.2(P245-B1,P064-C2)x1	de novo	Autism spectrum disorder, ventricular asymmetry, no epilepsy, stereotypies, dysmorphic features, aggression, mild intellectual disability, sleep disorders
	151	MnL	F	rsa 17p11.2(P245-B1,P064-C2)x1	not tested	Speech delay, cleft palate, hearing loss
dup17p11.2 OMIM #610883 n=2	152	GoE	F	arr[GRCh37] 17p11.2(16782546_20294038)x3	not tested	Intellectual disability, dysmorphic features, hyperopia, epilepsy
	153	MaP	M	arr[GRCh37] 17p11.2(16892401_20171523)x3	not tested	Dysmorphic features, epilepsy, delayed psychomotor development
del17p13.3 OMIM #247200 n=3	154	SzJ	F	arr[GRCh37] 17p13.3p13.2(2339561_3614641)x1	de novo	Broad gyri, microcephaly, severe intellectual disability, epilepsy
	155	PiF	M	rsa 17p13.3(P064-C1)x1	de novo	Delayed psychomotor development, lissencephaly, drug-resistant epilepsy, quadriparesis
	156	KaJ	M	arr[GRCh37] 17p13.3p13.2(2508569_3566410)x1	not tested	Epilepsy, pachygyria, moderate intellectual disability
dup17q12 OMIM #614526 n=5	157	StD	M	arr[GRCh37] 17q12(34611352_36248918)x3	not tested	Febrile seizures with loss of consciousness, syncope, cardiac arrhythmia, disharmonious psychomotor and speech development
	158	PaA	M	arr[GRCh37] 17q12(34856055_36248918)x3	paternal	Speech delay, autism, aggression
	159	BaS	M	arr[GRCh37] 17q12(34856055_36248918)x3	not tested	Global developmental delay, hydrocephalus, agenesis of the corpus callosum, Hirschsprung disease
	160	LaM	M	arr[GRCh37] 17q12(34856055_36248918)x3	not tested	Moderate intellectual disability, obesity, delayed psychomotor development, strabismus, dysmorphic features
	161	WaJ	M	arr[GRCh37] 17q12(34856055_36248918)x3	paternal	Delayed psychomotor and speech development, congenital heart defect, autism, hearing loss, dysmorphic features, joint hypermobility
del22q11.2 OMIM #611867 n=3	162	CzA	F	arr[GRCh37] 22q11.21q11.22(21957411_22905068)x1	de novo	Dysmorphic features, microcephaly, attention and memory problems, Asperger syndrome
	163	KsK	M	arr[GRCh37] 22q11.21q11.22(21561470_22905068)x1	de novo	Moderate intellectual disability, autism, dysmorphic features, congenital heart defect, epilepsy, obesity
	164	LaN	M	arr[GRCh37] 22q11.21q11.22(21808950_22905068)x1	not tested	Speech delay, microcephaly, hypospadias, bilateral cryptorchidism, no seizure disorder
dup22q11.21 OMIM #608363 n=13	165	JęO	F	arr[GRCh37] 22q11.21(18706001_21809009)x3	maternal	Congenital scoliosis, absence of the left thumb, right eye coloboma, normal EEG
	166	KuA	M	arr[GRCh37] 22q11.21(18706001_21505417)x3	maternal	Prematurity (32 weeks), intrauterine growth restriction <5th percentile, congenital heart defect, right-sided cryptorchidism, inguinal hernia, normal EEG
	167	KuK	M	arr[GRCh37] 22q11.21(18894835_21505417)x3	paternal	Asperger syndrome, borderline intellectual functioning or mild intellectual disability, dysmorphic features, normal EEG
	168	NiJ	M	arr[GRCh37] 22q11.21(18894835_21505417)x3	de novo	Childhood autism, speech delay, left eyelid ptosis, esotropia, dysmorphic features
	169	WiK	M	arr[GRCh37] 22q11.21(18894835_21505417)x3	paternal	Childhood autism, moderate intellectual disability, normal EEG
	170	BaM	M	arr[GRCh37] 22q11.21(18919942_21505417)x3	not tested	Intellectual disability, aphasia, dysmorphic features, bilateral hearing loss, speech development disorder
	171	MaM	M	arr[GRCh37] 22q11.21(18894835_21440514)x3	paternal	Congenital heart defect, dysmorphic features, delayed psychomotor and speech development
	172	JuK	M	arr[GRCh37] 22q11.21(18894835_21440514)x3	not tested	Albinism, Asperger syndrome
	173	SzO	M	arr[GRCh37] 22q11.21(19058829_21561514)x3	paternal	Growth and weight deficiency, intellectual disability, speech disorder, fructose intolerance
	174	SzB	M	arr[GRCh37] 22q11.21q11.23(18894835_25065576)x3	paternal	Congenital heart defect, hip dysplasia, learning difficulties, behavioral disorders, normal EEG, delayed development, horseshoe kide novoey
	175	KoM	M	arr[GRCh37] 22q11.21(18706001_21505417)x3	not tested	Autism, speech delay, aggression, mild dysmorphic features, short fingers, clinodactyly of the fifth finger, moderate intellectual disability
	176	JaM	M	arr[GRCh37] 22q11.21(18894835_21505417)x3	paternal	Asperger syndrome
	177	BoM	M	arr[GRCh37] 22q11.21(18919528_20246877)x3	not tested	Microcephaly, micrognathia, dysplastic ears, delayed psychomotor and speech development, normal EEG
